# Supplementary material for: Facial feature removal in magnetic resonance imaging scans of adults with Down syndrome: A de‐facing methodological study
Source: Alzheimers Dement. 2026 Jun 26;22(7):e71614. doi: 10.1002/alz.71614 (PMC13307342; doi:10.1002/alz.71614)
Supplement: Supplementary file 2 — Supporting Information [file ALZ-22-e71614-s001.csv]

Supplementary Table 1. Age-associated changes in volume following defacing, all regions assessed
Region	p.value	fval	p.value.adj	Analysis	slope
rh_insula	4.09E-04	12.67316319	0.0516	Cortical_Thickness	-6.69E-04
lh_lateralorbitofrontal	0.001070247	10.83748205	0.1308	Cortical_Thickness	-4.67E-04
lh_parstriangularis	0.006106638	7.587735272	0.588	Cortical_Thickness	-3.25E-04
rh_frontalpole	0.011814062	6.388756969	0.8212	GMVol	0.682783527
lh_inferiorparietal	0.018344214	5.602350007	0.9334	GMVol	-1.407254547
lh_transversetemporal	0.019202873	5.521278658	0.941	GMVol	0.281424399
rh_inferiortemporal	0.026421912	4.959687751	0.9804	Cortical_Thickness	-2.65E-04
lh_parsopercularis	0.032816671	4.582589902	0.992	Cortical_Thickness	-2.20E-04
lh_parsorbitalis	0.03378219	4.532426682	0.9931	Cortical_Thickness	-3.27E-04
rh_parahippocampal	0.034634439	4.489381974	0.994	GMVol	0.491613927
lh_fusiform	0.035193047	4.461766931	0.9944	Cortical_Thickness	-2.01E-04
lh_frontalpole	0.03658942	4.394701326	0.9953	GMVol	0.437069893
rh_pericalcarine	0.041274886	4.187866734	0.9975	Cortical_Thickness	-3.16E-04
rh_cuneus	0.041602845	4.174327601	0.9976	Cortical_Thickness	-2.48E-04
rh_lateraloccipital	0.042249904	4.147942032	0.9979	GMVol	-1.830929459
lh_medialorbitofrontal	0.04639802	3.988311525	0.9989	Cortical_Thickness	-3.06E-04
rh_caudalmiddlefrontal	0.046901069	3.969985618	0.999	Cortical_Thickness	2.05E-04
lh_insula	0.051349988	3.816437358	0.9994	GMVol	1.239784147
lh_precuneus	0.057316228	3.631340693	1	Cortical_Thickness	-1.58E-04
rh_insula	0.058810138	3.58820078	1	GMVol	1.77243527
lh_MeanThickness	0.0588378	3.587413042	1	Cortical_Thickness	-1.10E-04
lh_isthmuscingulate	0.059814954	3.559836773	1	GMVol	-0.457968242
lh_lateraloccipital	0.063902382	3.449479037	1	Cortical_Thickness	-1.54E-04
rh_lateralorbitofrontal	0.06814724	3.342593332	1	GMVol	-1.733480205
Right_Hippocampus	0.069222159	3.316658417	1	GMVol	-0.476705677
lh_entorhinal	0.071692929	3.258649491	1	GMVol	-0.90343422
rh_bankssts	0.074446045	3.196492064	1	GMVol	0.414975251
lh_posteriorcingulate	0.077485485	3.130683718	1	Cortical_Thickness	-2.21E-04
rh_medialorbitofrontal	0.078309738	3.113316898	1	GMVol	-0.958227499
lh_caudalanteriorcingulate	0.086050062	2.959275693	1	GMVol	-0.362676435
rh_posteriorcingulate	0.087077157	2.939970804	1	GMVol	-0.425776765
lh_insula	0.08872135	2.909576388	1	Cortical_Thickness	-2.63E-04
lh_posteriorcingulate	0.089816039	2.889677762	1	GMVol	-0.421626995
lh_precuneus	0.095607034	2.788627487	1	GMVol	-0.825365138
lh_parahippocampal	0.095915453	2.783434356	1	GMVol	-0.561925084
rh_lateralorbitofrontal	0.097092306	2.763784962	1	Cortical_Thickness	2.47E-04
TIV	0.097171234	2.762476472	1	TIV	-314.960236
rh_entorhinal	0.105128243	2.636216429	1	Cortical_Thickness	-5.22E-04
rh_posteriorcingulate	0.105200048	2.635125318	1	Cortical_Thickness	-1.87E-04
rh_pericalcarine	0.112467113	2.52874686	1	GMVol	-0.435465436
lh_lingual	0.115382142	2.488189929	1	Cortical_Thickness	-1.92E-04
Right_Amygdala	0.116317344	2.475418165	1	GMVol	-0.357722552
rh_temporalpole	0.120584892	2.418547858	1	GMVol	-0.885985677
lh_rostralanteriorcingulate	0.123092287	2.386166498	1	Cortical_Thickness	-3.15E-04
rh_caudalmiddlefrontal	0.124483864	2.368510288	1	GMVol	1.225994185
lh_inferiortemporal	0.130322353	2.296757884	1	Cortical_Thickness	-1.61E-04
lh_superiorparietal	0.139782766	2.187808436	1	Cortical_Thickness	-1.05E-04
lh_rostralanteriorcingulate	0.14420254	2.139716254	1	GMVol	-0.485055016
Left_Hippocampus	0.14575359	2.123232166	1	GMVol	-0.482416594
lh_caudalmiddlefrontal	0.146459802	2.115792324	1	GMVol	1.013247784
rh_parahippocampal	0.149171717	2.087595363	1	Cortical_Thickness	-1.77E-04
lh_fusiform	0.150439659	2.074610589	1	GMVol	-0.943648947
rh_precentral	0.156658764	2.012672542	1	Cortical_Thickness	2.16E-04
lh_postcentral	0.16238467	1.958074537	1	GMVol	-1.467181911
Right_Pallidum	0.176322955	1.833907975	1	GMVol	-0.434463228
lh_inferiorparietal	0.178954766	1.81173422	1	Cortical_Thickness	-1.17E-04
lh_superiortemporal	0.184137437	1.769153833	1	GMVol	0.919278414
TotalGrayVol	0.186443848	1.750650257	1	GMVol	-16.08312181
rh_fusiform	0.187386264	1.743166163	1	Cortical_Thickness	-1.32E-04
rh_temporalpole	0.187991617	1.738381928	1	Cortical_Thickness	-4.28E-04
Left_Caudate	0.198938536	1.654852233	1	GMVol	-0.346475165
Left_Putamen	0.201810686	1.633828034	1	GMVol	-0.579748907
rh_isthmuscingulate	0.202696272	1.627416599	1	GMVol	0.478365688
rh_precuneus	0.209637928	1.578280847	1	Cortical_Thickness	-1.20E-04
lh_transversetemporal	0.212856486	1.556149123	1	Cortical_Thickness	1.98E-04
lh_isthmuscingulate	0.229338223	1.448759226	1	Cortical_Thickness	-1.55E-04
rh_rostralmiddlefrontal	0.231383394	1.436082681	1	GMVol	-2.578251139
rh_postcentral	0.236151489	1.407048011	1	GMVol	0.698113177
lh_frontalpole	0.240915055	1.378743192	1	Cortical_Thickness	3.18E-04
rh_precuneus	0.246872693	1.344289289	1	GMVol	0.89918759
rh_rostralanteriorcingulate	0.255873794	1.294124613	1	GMVol	-0.26371912
rh_inferiortemporal	0.259759725	1.273136168	1	GMVol	-0.820171597
rh_inferiorparietal	0.260606605	1.268613671	1	GMVol	0.945806335
lh_lateraloccipital	0.261268952	1.265089305	1	GMVol	-0.717147276
rh_parstriangularis	0.265412394	1.243291241	1	GMVol	-0.710703119
rh_precentral	0.265965132	1.240415423	1	GMVol	1.419193401
lh_supramarginal	0.268827956	1.225639042	1	GMVol	-1.116132736
rh_frontalpole	0.291163851	1.116763959	1	Cortical_Thickness	2.82E-04
lh_precentral	0.295299546	1.097768109	1	Cortical_Thickness	-1.29E-04
rh_lingual	0.298823798	1.081848274	1	GMVol	-0.585358116
lh_superiorparietal	0.306291962	1.04889978	1	GMVol	-0.959899097
lh_middletemporal	0.310217237	1.031996971	1	Cortical_Thickness	-1.01E-04
lh_rostralmiddlefrontal	0.328666628	0.956148063	1	Cortical_Thickness	-8.89E-05
lh_entorhinal	0.337940357	0.920121988	1	Cortical_Thickness	-3.24E-04
lh_supramarginal	0.339112103	0.91566439	1	Cortical_Thickness	-9.14E-05
rh_superiorparietal	0.339639328	0.913665458	1	Cortical_Thickness	-7.30E-05
rh_superiorparietal	0.341947412	0.904963532	1	GMVol	1.189587846
lh_lingual	0.345822779	0.890529766	1	GMVol	-0.379594865
rh_rostralanteriorcingulate	0.353705173	0.861838989	1	Cortical_Thickness	1.87E-04
lh_parahippocampal	0.35938848	0.841689872	1	Cortical_Thickness	-1.40E-04
lh_bankssts	0.374537382	0.790070544	1	Cortical_Thickness	-1.02E-04
lh_parstriangularis	0.384233864	0.758541262	1	GMVol	-0.352466657
Right_Putamen	0.396383731	0.720597832	1	GMVol	-0.429487089
rh_superiortemporal	0.397372285	0.717584284	1	GMVol	0.486310345
rh_supramarginal	0.410352056	0.679002219	1	Cortical_Thickness	-8.41E-05
rh_lateraloccipital	0.42935604	0.62565479	1	Cortical_Thickness	-7.67E-05
TTV	0.43028326	0.62314277	1	TIV	-13.51801452
rh_MeanThickness	0.431390255	0.620154434	1	Cortical_Thickness	-4.66E-05
rh_middletemporal	0.45765907	0.552533166	1	Cortical_Thickness	7.24E-05
rh_parsorbitalis	0.467463948	0.528830926	1	Cortical_Thickness	1.39E-04
lh_medialorbitofrontal	0.477517219	0.50534354	1	GMVol	-0.46003263
lh_cuneus	0.486469024	0.485098876	1	Cortical_Thickness	-8.47E-05
rh_superiorfrontal	0.491907026	0.47309925	1	Cortical_Thickness	6.22E-05
rh_supramarginal	0.495726158	0.464803713	1	GMVol	0.718294028
lh_postcentral	0.510920049	0.432847163	1	Cortical_Thickness	5.81E-05
rh_middletemporal	0.511059795	0.432560828	1	GMVol	0.363810532
rh_cuneus	0.520978042	0.412581427	1	GMVol	-0.196615408
lh_caudalmiddlefrontal	0.527933578	0.398965775	1	Cortical_Thickness	-7.18E-05
Left_Pallidum	0.533677179	0.387962232	1	GMVol	-0.202313228
lh_superiorfrontal	0.542931321	0.370678519	1	GMVol	0.829868138
lh_temporalpole	0.548717769	0.360144388	1	GMVol	-0.32387082
lh_paracentral	0.557666947	0.344255991	1	Cortical_Thickness	6.95E-05
rh_fusiform	0.567982288	0.326534617	1	GMVol	-0.333873697
rh_caudalanteriorcingulate	0.570092115	0.322986508	1	Cortical_Thickness	-9.17E-05
lh_pericalcarine	0.572929317	0.31825551	1	GMVol	0.143986876
rh_parsorbitalis	0.583851391	0.300468423	1	GMVol	0.183465349
rh_parsopercularis	0.595145582	0.282768771	1	GMVol	0.195787623
lh_caudalanteriorcingulate	0.644519847	0.213156678	1	Cortical_Thickness	8.19E-05
rh_transversetemporal	0.649313999	0.207034037	1	GMVol	0.046623106
rh_paracentral	0.658236007	0.195924689	1	GMVol	0.180069815
lh_bankssts	0.661446014	0.192017245	1	GMVol	0.135141353
rh_entorhinal	0.668591958	0.183486404	1	GMVol	-0.198257782
lh_paracentral	0.676457369	0.174360691	1	GMVol	-0.125557863
rh_caudalanteriorcingulate	0.699568457	0.149104897	1	GMVol	-0.089225826
lh_superiortemporal	0.727523613	0.121543754	1	Cortical_Thickness	-3.01E-05
rh_superiortemporal	0.737849886	0.112159191	1	Cortical_Thickness	2.91E-05
Right_Caudate	0.758918785	0.09429883	1	GMVol	0.12582656
rh_parstriangularis	0.759219482	0.094056215	1	Cortical_Thickness	-3.81E-05
rh_transversetemporal	0.763643265	0.090526353	1	Cortical_Thickness	4.83E-05
lh_pericalcarine	0.770167837	0.085454222	1	Cortical_Thickness	-4.29E-05
lh_rostralmiddlefrontal	0.778632183	0.079109865	1	GMVol	0.397044308
lh_parsorbitalis	0.779881048	0.078196155	1	GMVol	-0.062136876
rh_superiorfrontal	0.8186924	0.052604447	1	GMVol	-0.383153589
rh_inferiorparietal	0.819289967	0.052252157	1	Cortical_Thickness	2.14E-05
lh_precentral	0.835633456	0.043096983	1	GMVol	-0.15966196
rh_medialorbitofrontal	0.854177226	0.033816711	1	Cortical_Thickness	-2.86E-05
lh_lateralorbitofrontal	0.88079907	0.022511585	1	GMVol	0.062502839
lh_temporalpole	0.904808605	0.014317141	1	Cortical_Thickness	-4.26E-05
lh_inferiortemporal	0.918954914	0.010364343	1	GMVol	-0.081499983
lh_superiorfrontal	0.92415816	0.009072332	1	Cortical_Thickness	-7.82E-06
rh_postcentral	0.925764596	0.008690967	1	Cortical_Thickness	-1.08E-05
rh_bankssts	0.927202656	0.00835658	1	Cortical_Thickness	-1.01E-05
rh_lingual	0.930985133	0.007508617	1	Cortical_Thickness	-1.26E-05
lh_parsopercularis	0.944737114	0.004810061	1	GMVol	0.029210336
lh_middletemporal	0.951606866	0.003687127	1	GMVol	0.040010805
rh_parsopercularis	0.951826108	0.003653754	1	Cortical_Thickness	6.90E-06
rh_paracentral	0.961220629	0.002366632	1	Cortical_Thickness	6.55E-06
rh_rostralmiddlefrontal	0.969027744	0.001509213	1	Cortical_Thickness	-3.95E-06
rh_isthmuscingulate	0.976436585	8.73E-04	1	Cortical_Thickness	-4.34E-06
lh_cuneus	0.977261004	8.13E-04	1	GMVol	-0.008506213
Left_Amygdala	0.994577115	4.62E-05	1	GMVol	0.001458435
