# Supplementary material for: Facial feature removal in magnetic resonance imaging scans of adults with Down syndrome: A de‐facing methodological study
Source: Alzheimers Dement. 2026 Jun 26;22(7):e71614. doi: 10.1002/alz.71614 (PMC13307342; doi:10.1002/alz.71614)
Supplement: Supplementary file 3 — Supporting Information [file ALZ-22-e71614-s004.csv]

Supplementary Table 2. Effects of Down syndrome on de-facing performance, all regions assessed
Region	p.value	fval	p.value.adj	Analysis	mean_diff_DS	mean_diff_Typical	sd_diff_DS	sd_diff_Typical	mean_unmodified_DS	mean_unmodified_Typical	mean_diff_prcUnmodified_DS	mean_diff_prcUnmodified_Typical	sd_diff_prcUnmodified_DS	sd_diff_prcUnmodified_Typical	diffdiff	diffPrcUnmodified
lh_fusiform	5.35E-04	12.72851224	0.0519	Cortical_Thickness	-0.016459459	0.004294872	0.034590136	0.030140411	2.721972973	2.755410256	-0.60468857	0.155870502	1.270774394	1.093862925	-0.020754331	-0.753221093
lh_lateralorbitofrontal	0.001123849	11.19304589	0.1123	Cortical_Thickness	-0.024675676	0.011615385	0.061692361	0.05133699	2.830918919	2.588576923	-0.871648973	0.448716996	2.179234486	1.983212833	-0.03629106	-1.401969552
lh_superiortemporal	0.005237129	8.11646416	0.48	Cortical_Thickness	-0.011378378	0.00724359	0.039619265	0.030051551	2.704918919	2.807166667	-0.420655063	0.258039176	1.464711754	1.070529644	-0.018621968	-0.663372373
lh_parahippocampal	0.005773073	7.926913885	0.5166	Cortical_Thickness	-0.030243243	-0.001448718	0.058706145	0.053103831	2.967378378	2.733679487	-1.019190659	-0.052995165	1.978384186	1.942577057	-0.028794525	-1.053324848
lh_middletemporal	0.006758367	7.621779646	0.5816	Cortical_Thickness	-0.017108108	0.003115385	0.045062786	0.035127959	2.845054054	2.838923077	-0.601328052	0.109738254	1.583899105	1.237369185	-0.020223493	-0.712364942
lh_inferiorparietal	0.007299649	7.473242919	0.6108	Cortical_Thickness	-0.017189189	0.001487179	0.037483951	0.03552089	2.451432432	2.416230769	-0.701189597	0.061549563	1.529063172	1.470095079	-0.018676369	-0.772954674
rh_lateralorbitofrontal	0.013919363	6.246696468	0.8479	Cortical_Thickness	-0.019756757	0.009371795	0.075659473	0.049634798	2.728567568	2.590576923	-0.724070644	0.361764779	2.772864191	1.915974702	-0.029128552	-1.124404042
rh_middletemporal	0.014600646	6.157227191	0.8629	Cortical_Thickness	-0.006054054	0.012435897	0.042893891	0.03453761	2.896486486	2.844474359	-0.209013717	0.437194921	1.480893876	1.214200073	-0.018489951	-0.650030521
lh_pericalcarine	0.014876665	6.124009796	0.8695	GMVol	48.7027027	-3.61038961	143.6823009	83.69967551	1954	2173.883117	2.492461756	-0.166080208	7.353239557	3.850238077	52.31309231	2.406435374
rh_frontalpole	0.020595214	5.520520034	0.9425	GMVol	-30.27027027	7.363636364	94.65805379	73.3931212	1285.108108	1278.272727	-2.355464889	0.576061447	7.365765821	5.741585472	-37.63390663	-2.944121847
lh_caudalmiddlefrontal	0.021365997	5.451504072	0.9483	Cortical_Thickness	-0.024891892	0.00475641	0.091540757	0.039817827	2.555189189	2.551012821	-0.97417021	0.186451837	3.582543222	1.560863474	-0.029648302	-1.162216901
rh_superiorfrontal	0.02329831	5.292872777	0.961	Cortical_Thickness	-0.009783784	0.010730769	0.063356195	0.031846088	2.697162162	2.667538462	-0.362743624	0.402272334	2.348994672	1.19383801	-0.020514553	-0.76904432
lh_paracentral	0.023374631	5.28689468	0.9611	Cortical_Thickness	-0.037027027	-0.003282051	0.109108123	0.040769831	2.410918919	2.439551282	-1.535805569	-0.13453504	4.525582445	1.671202066	-0.033744976	-1.383245189
rh_supramarginal	0.02754243	4.988324401	0.9826	Cortical_Thickness	-0.013405405	0.003512821	0.046645507	0.032571098	2.580324324	2.53975641	-0.519524049	0.138313285	1.807738134	1.282449701	-0.016918226	-0.66613577
rh_superiortemporal	0.028185709	4.946528007	0.9844	Cortical_Thickness	-0.007648649	0.006115385	0.033698183	0.030883098	2.753594595	2.816384615	-0.277769598	0.21713599	1.223788844	1.096551149	-0.013764033	-0.488712841
rh_parsorbitalis	0.030655112	4.794948174	0.9899	Cortical_Thickness	-0.015837838	0.012371795	0.076503273	0.055512514	2.76927027	2.633115385	-0.571913764	0.469853883	2.762578779	2.108244636	-0.028209633	-1.071340545
lh_MeanThickness	0.036678835	4.473660259	0.9972	Cortical_Thickness	-0.006896757	0.002597821	0.023384783	0.02443171	2.526047838	2.481795	-0.27302558	0.104675064	0.925745846	0.984437058	-0.009494577	-0.382568958
rh_transversetemporal	0.039477254	4.343969062	0.9984	GMVol	9.648648649	-5.25974026	34.36181361	37.76708487	613.3513514	948.2597403	1.573103023	-0.554672948	5.602305029	3.982778481	14.90838891	1.572184105
lh_lateraloccipital	0.039288133	4.351523625	0.9984	Cortical_Thickness	-0.009675676	0.002653846	0.040886057	0.030213022	2.297108108	2.18724359	-0.421211159	0.121332903	1.779892597	1.381328615	-0.012329522	-0.563701359
Right_Putamen	0.044696103	4.124666573	0.9996	GMVol	42.07027027	-11.82337662	175.3001313	105.2062697	4779.562162	4807.357143	0.880211803	-0.24594338	3.667702718	2.188442975	53.89364689	1.12106601
rh_MeanThickness	0.045562167	4.090070876	0.9997	Cortical_Thickness	-0.004941351	0.00422	0.025094057	0.022126491	2.525761622	2.470891282	-0.195638072	0.170788575	0.993524373	0.895486223	-0.009161351	-0.370771123
lh_pericalcarine	0.054469235	3.778507962	0.9999	Cortical_Thickness	0.017513514	-0.003487179	0.049357889	0.05300104	1.812702703	1.653064103	0.966154764	-0.210952466	2.722889356	3.206230161	0.021000693	1.270410081
lh_precuneus	0.05274366	3.834382403	0.9999	Cortical_Thickness	-0.01227027	0.002410256	0.04432434	0.035007768	2.444756757	2.387512821	-0.501901477	0.100952606	1.813036828	1.466286055	-0.014680527	-0.614887868
lh_bankssts	0.264262544	1.259231071	1	GMVol	19.32432432	-7.61038961	166.8557351	102.4606671	1780.594595	2526.987013	1.085273671	-0.301164572	9.370787467	4.054657448	26.93471393	1.065882563
lh_caudalanteriorcingulate	0.919200802	0.010337972	1	GMVol	5.297297297	2.558441558	107.8818451	59.41457678	1211.162162	1750.532468	0.437373084	0.146152191	8.907299817	3.394085964	2.738855739	0.156458437
lh_caudalmiddlefrontal	0.136537076	2.249632763	1	GMVol	-93.62162162	8.428571429	550.676874	142.3783348	4916.972973	6366.285714	-1.904049954	0.132393861	11.19950988	2.236442742	-102.0501931	-1.602978528
lh_cuneus	0.943465399	0.005052177	1	GMVol	-9.810810811	-12.54545455	256.2884484	97.19128527	3024.027027	3252.376623	-0.324428675	-0.385731912	8.475071356	2.988315823	2.734643735	0.084081398
lh_entorhinal	0.73240267	0.117517742	1	GMVol	43.35135135	22.33766234	337.5026927	246.6792937	2015.162162	2079.272727	2.151258701	1.074301704	16.74816543	11.86372959	21.01368901	1.010626876
lh_fusiform	0.441663891	0.59630111	1	GMVol	54.2972973	8.064935065	438.1544543	206.8673194	8439.189189	10321.66234	0.643394716	0.07813601	5.191902261	2.004205453	46.23236223	0.447915856
lh_inferiorparietal	0.092537462	2.880041314	1	GMVol	-162.7567568	39.35064935	945.1288391	222.1835281	10085.40541	12127.85714	-1.613784972	0.324464981	9.371252826	1.832009773	-202.1074061	-1.666472516
lh_inferiortemporal	0.786579028	0.073670494	1	GMVol	39.72972973	25.49350649	346.3136543	191.7234592	10284.97297	11635.46753	0.386289102	0.219101694	3.367180985	1.647750369	14.23622324	0.122351966
lh_isthmuscingulate	0.149054649	2.111649303	1	GMVol	39.72972973	1.701298701	182.7563114	85.46683951	2244.027027	2693.896104	1.770465741	0.063153835	8.144122563	3.172610829	38.02843103	1.411651733
lh_lateraloccipital	0.811216314	0.05733013	1	GMVol	5.783783784	20.85714286	625.3109065	249.7387959	12083.18919	12625.35065	0.047866368	0.165200504	5.175048546	1.978074137	-15.07335907	-0.119389627
lh_lateralorbitofrontal	0.163817974	1.965026574	1	GMVol	-49.56756757	-2.077922078	226.6029985	146.0316986	6524.054054	7742.714286	-0.759766353	-0.026837127	3.473346428	1.886053046	-47.48964549	-0.613346221
lh_lingual	0.454359384	0.563779415	1	GMVol	12.51351351	-11.42857143	181.3204073	165.7450824	6408.837838	7051.974026	0.19525402	-0.162062018	2.829224453	2.350335973	23.94208494	0.339508978
lh_medialorbitofrontal	0.082443365	3.072402117	1	GMVol	-72.62162162	21.77922078	272.7416718	283.6813271	4668.567568	5356.025974	-1.555543977	0.406630231	5.842084704	5.29648901	-94.4008424	-1.762516516
lh_middletemporal	0.48209396	0.497525747	1	GMVol	-54.67567568	-19.20779221	357.1096201	190.1014506	10200.67568	11455.41558	-0.53600053	-0.167674338	3.500842802	1.659489777	-35.46788347	-0.309616733
lh_parahippocampal	0.461099569	0.5470891	1	GMVol	29.86486486	-2	318.5248257	84.68331098	2429.432432	2154.376623	1.229293907	-0.092834279	13.11107983	3.930757049	31.86486486	1.479075874
lh_paracentral	0.055092959	3.759519538	1	GMVol	-119.1351351	-1.402597403	513.4425296	89.8622132	3002.891892	3643.12987	-3.967346792	-0.038499791	17.09826887	2.466621186	-117.7325377	-3.231631644
lh_parsopercularis	0.492652235	0.4739192	1	GMVol	85.56756757	19.90909091	703.3857224	112.047004	4531.783784	4828.506494	1.888165271	0.412323996	15.52116685	2.320531289	65.65847666	1.359809224
lh_parsorbitalis	0.783383035	0.075951094	1	GMVol	-17.56756757	-10.37662338	142.482268	83.0717887	2326.486486	2509.753247	-0.755111524	-0.413451936	6.124353992	3.309958412	-7.190944191	-0.286519968
lh_parstriangularis	0.521110177	0.414373392	1	GMVol	35.32432432	-2.948051948	461.1457382	97.32013046	3597.135135	3751	0.982012713	-0.07859376	12.81980579	2.594511609	38.27237627	1.020324614
lh_postcentral	0.125444554	2.384473967	1	GMVol	-199.6216216	-14.38961039	1012.192432	136.6573852	8472.27027	9818.376623	-2.35617627	-0.146557939	11.94712161	1.39185316	-185.2320112	-1.886584904
lh_posteriorcingulate	0.991127569	1.24E-04	1	GMVol	2.918918919	0.883116883	154.8550179	75.23961268	2421.243243	3136.506494	0.120554551	0.028156067	6.395681985	2.398834909	2.035802036	0.064906674
lh_precentral	0.108224467	2.622856511	1	GMVol	-136.7837838	-22.45454545	585.7603385	187.3205489	10633.18919	13637.32468	-1.286385311	-0.164655062	5.508792594	1.37358722	-114.3292383	-0.83835533
lh_precuneus	0.907887572	0.013449667	1	GMVol	42.51351351	26.46753247	890.6273576	167.8144797	8184.027027	9737.597403	0.519469368	0.271807627	10.88250753	1.723366378	16.04598105	0.16478378
lh_rostralanteriorcingulate	0.605191336	0.268796184	1	GMVol	-4.810810811	6.454545455	110.7464165	138.4562961	1517.972973	2695.805195	-0.316923351	0.239429224	7.295677754	5.135990404	-11.26535627	-0.417884656
lh_rostralmiddlefrontal	0.818756825	0.052761237	1	GMVol	102.3243243	33.28571429	2100.195018	325.2361432	13984.10811	15541.27273	0.73171863	0.214176245	15.01844095	2.09272528	69.03861004	0.444227518
lh_superiorfrontal	0.627736121	0.23648033	1	GMVol	165.2162162	49.37662338	1719.334402	312.3855175	19566.37838	23552.49351	0.844388333	0.209644993	8.787187739	1.326337347	115.8395928	0.491835791
lh_superiorparietal	0.307099214	1.052955539	1	GMVol	-218.4054054	-5.571428571	1775.524797	205.4692594	11452	13201.97403	-1.907137665	-0.042201481	15.50405865	1.55635255	-212.8339768	-1.612137521
lh_superiortemporal	0.17241161	1.886536057	1	GMVol	-17.94594595	35.36363636	232.7517688	210.1121824	9157.324324	12934.48052	-0.195973685	0.273405927	2.541700617	1.624434642	-53.30958231	-0.412150934
lh_supramarginal	0.770118903	0.085818501	1	GMVol	3	-37.33766234	1228.682311	216.6690789	8434.621622	11487.35065	0.035567689	-0.325032842	14.56713017	1.886153609	40.33766234	0.351148525
lh_frontalpole	0.341458287	0.912907954	1	GMVol	-5.297297297	7.675324675	68.41087668	68.97700638	1028.621622	1034.532468	-0.514989884	0.741912402	6.650732907	6.667456899	-12.97262197	-1.253959869
lh_temporalpole	0.505745006	0.445805157	1	GMVol	13.08108108	-14.74025974	208.4917236	178.4327533	2439.135135	2814.467532	0.536299973	-0.523731739	8.547772551	6.339840528	27.82134082	0.988511699
lh_transversetemporal	0.745902167	0.105540507	1	GMVol	9.810810811	4.246753247	89.66104005	40.68303534	798.7567568	1226.753247	1.228260134	0.346178277	11.22507438	3.316317723	5.564057564	0.453559636
lh_insula	0.302606064	1.072800897	1	GMVol	31.62162162	-23.01298701	298.2978891	284.9454007	5774.486486	7026.766234	0.547609241	-0.327504662	5.165790755	4.055142739	54.63460863	0.777521364
rh_bankssts	0.831724901	0.045368957	1	GMVol	15.94594595	11.09090909	74.09788794	94.64757091	1660.783784	2270.155844	0.960145812	0.488552763	4.461621595	4.169210284	4.855036855	0.213863593
rh_caudalanteriorcingulate	0.884447526	0.021221015	1	GMVol	9.945945946	5.974025974	125.6374736	121.8871322	1315	2100.922078	0.756345699	0.284352572	9.554180503	5.801601759	3.971919972	0.189056035
rh_caudalmiddlefrontal	0.171201839	1.897307579	1	GMVol	-51.48648649	33.51948052	541.9415006	154.2885719	4615.405405	5974.090909	-1.115535516	0.561080858	11.74201295	2.582628458	-85.00596701	-1.422910503
rh_cuneus	0.445664302	0.585897177	1	GMVol	-4.108108108	11.75324675	127.6296256	115.0273601	3289.054054	3533.012987	-0.12490242	0.33266922	3.880435635	3.255786507	-15.86135486	-0.448946973
rh_entorhinal	0.07384208	3.257873539	1	GMVol	-65.45945946	0.714285714	201.7954953	168.8371886	1857.486486	1882.12987	-3.524088059	0.037950926	10.86390112	8.970538709	-66.17374517	-3.515896869
rh_fusiform	0.453378939	0.566239969	1	GMVol	9.864864865	-26.20779221	288.628381	190.5544775	7808.459459	9844.246753	0.12633561	-0.266224454	3.696354992	1.935693835	36.07265707	0.366433898
rh_inferiorparietal	0.373133574	0.799766705	1	GMVol	-32.59459459	36.7012987	570.4443424	252.1057665	12310.48649	15214.46753	-0.264770971	0.241226311	4.633808282	1.657013405	-69.2958933	-0.455460522
rh_inferiortemporal	0.450209156	0.5742527	1	GMVol	28.21621622	75.55844156	367.5102519	268.3527477	10123.24324	10944.32468	0.27872704	0.690389255	3.630360776	2.451980873	-47.34222534	-0.43257329
rh_isthmuscingulate	0.450039444	0.574684207	1	GMVol	17.08108108	4.922077922	112.5251523	68.48910137	2005.297297	2499.545455	0.851797941	0.19691892	5.611395003	2.740062248	12.15900316	0.486448572
rh_lateraloccipital	0.203640942	1.63563934	1	GMVol	58.02702703	-40.7012987	435.8392598	302.9590933	11943.18919	13064.18182	0.485858728	-0.311548777	3.649270332	2.319005488	98.72832573	0.755717634
rh_lateralorbitofrontal	0.238562537	1.404418356	1	GMVol	0.162162162	-84.25974026	257.5275081	371.0987385	6291.648649	7603.675325	0.002577419	-1.108144899	4.093164168	4.880517943	84.42190242	1.11027758
rh_lingual	0.933449058	0.007005569	1	GMVol	-21.05405405	-19.96103896	181.4042364	156.637147	6725.675676	7318.896104	-0.313039984	-0.272732919	2.697189772	2.140174485	-1.093015093	-0.014934152
rh_medialorbitofrontal	0.339202874	0.92151195	1	GMVol	-45.54054054	-6.25974026	183.891211	234.9823847	4732.108108	5668.74026	-0.962373207	-0.110425597	3.886031485	4.145231108	-39.28080028	-0.692937028
rh_middletemporal	0.718300897	0.130803152	1	GMVol	51.89189189	33.84415584	306.39651	202.3153521	11107.45946	12647.7013	0.467180565	0.267591359	2.758475159	1.599621523	18.04773605	0.14269578
rh_parahippocampal	0.108951892	2.611951985	1	GMVol	-21.78378378	7.350649351	75.52671902	95.39471549	2100.351351	1989.974026	-1.037149512	0.369384186	3.595908797	4.793766865	-29.13443313	-1.464060975
rh_paracentral	0.507147661	0.442867062	1	GMVol	-24.16216216	-1.857142857	272.1229822	87.5742864	3211.513514	4031.090909	-0.752360594	-0.046070478	8.473356285	2.172471134	-22.30501931	-0.553324641
rh_parsopercularis	0.744373305	0.106861125	1	GMVol	-6.837837838	8.142857143	437.9815771	116.7954481	3657.189189	3846.220779	-0.18696976	0.211710601	11.97590703	3.036628805	-14.98069498	-0.389491291
rh_parsorbitalis	0.195616555	1.695544626	1	GMVol	-19.35135135	7.168831169	124.5081917	81.40920073	2720.135135	2893.402597	-0.711411396	0.247764731	4.577279638	2.813614697	-26.52018252	-0.916574228
rh_parstriangularis	0.087689042	2.969398503	1	GMVol	-43.56756757	20.48051948	285.8768714	126.8802388	4179.702703	4344.272727	-1.042360442	0.471437241	6.839646064	2.920632447	-64.04808705	-1.474310916
rh_pericalcarine	0.062783964	3.534236505	1	GMVol	-44.45945946	0.493506494	111.3541883	141.3380255	2194.297297	2449.61039	-2.026136546	0.020146326	5.074708357	5.769816544	-44.95296595	-1.835106764
rh_postcentral	0.357756523	0.852959131	1	GMVol	99.05405405	28.51948052	720.5762719	139.2722259	7957.297297	9443.714286	1.244820325	0.301994318	9.055540405	1.474761113	70.53457353	0.746894404
rh_posteriorcingulate	0.569281255	0.325861449	1	GMVol	-7.675675676	2.012987013	103.8415069	73.97376731	2318.621622	3294.87013	-0.331044773	0.061094578	4.478587879	2.245119364	-9.688662689	-0.294052946
rh_precentral	0.387234305	0.75363762	1	GMVol	-99.18918919	-28.38961039	703.4557491	185.5433809	9743.72973	13324.80519	-1.017979685	-0.213058352	7.219573702	1.392465993	-70.7995788	-0.531336689
rh_precuneus	0.678406218	0.172852728	1	GMVol	45.86486486	18.76623377	543.8786201	142.4966201	8670.216216	10192.83117	0.528993323	0.184112083	6.272953368	1.398008245	27.0986311	0.265859707
rh_rostralanteriorcingulate	0.879208477	0.023204351	1	GMVol	-3.756756757	-6.662337662	63.7479435	77.02880705	1081.054054	2090.701299	-0.347508688	-0.318665209	5.896832194	3.684352571	2.905580906	0.138976376
rh_rostralmiddlefrontal	0.180041855	1.820567037	1	GMVol	-132.7837838	62.55844156	1168.344582	319.1232023	14866.83784	15828.5974	-0.893154181	0.395224163	7.858729577	2.016118006	-195.3422253	-1.234109507
rh_superiorfrontal	0.218005501	1.535130182	1	GMVol	-181.7567568	34.94805195	1566.772344	269.6371781	18667.02703	21933.94805	-0.973678114	0.159333157	8.39326124	1.229314383	-216.7048087	-0.987988155
rh_superiorparietal	0.668035489	0.18491076	1	GMVol	79.02702703	29.02597403	1179.539069	206.1331311	11197.32432	13128.09091	0.705767063	0.22109821	10.53411543	1.57016837	50.001053	0.38087071
rh_superiortemporal	0.742344904	0.108627294	1	GMVol	37.56756757	23.58441558	224.7790941	165.3741651	8860.945946	11941.12987	0.423967913	0.197505729	2.536739254	1.384912206	13.98315198	0.117100745
rh_supramarginal	0.173622558	1.875841771	1	GMVol	110.2972973	-8.350649351	754.4229533	159.7621395	7512.405405	10171.63636	1.468202145	-0.082097404	10.0423621	1.570663105	118.6479466	1.166458792
rh_temporalpole	0.215077343	1.55496134	1	GMVol	-29.35135135	14.58441558	168.6998018	183.4539488	2451.081081	2728.38961	-1.197485941	0.534542997	6.882669165	6.723891196	-43.93576694	-1.610318657
rh_insula	0.918580649	0.010497837	1	GMVol	15.67567568	28.71428571	133.7686756	397.542843	5559.594595	6927.961039	0.281957172	0.414469503	2.40608687	5.738237279	-13.03861004	-0.188202704
Left_Caudate	0.79201609	0.069876336	1	GMVol	0.224324324	-4.457142857	55.75651634	65.83914495	3170.97027	3456.84026	0.007074312	-0.128936905	1.75834245	1.904604784	4.681467181	0.135426194
Left_Putamen	0.732916365	0.117048824	1	GMVol	24.32162162	44.08051948	414.9928093	231.9678307	4566.2	4846.002597	0.532644685	0.909626411	9.088362517	4.786787172	-19.75889786	-0.407736015
Left_Pallidum	0.283661649	1.160881142	1	GMVol	26.64594595	0.441558442	109.4179693	121.77845	1902.291892	2067.855844	1.400728566	0.021353444	5.751902204	5.889116997	26.2043875	1.267225062
Left_Hippocampus	0.244805968	1.367422859	1	GMVol	-27.16486486	8.241558442	84.4766247	172.4235127	3394.124324	4235.887013	-0.80034973	0.194565115	2.48890779	4.070540884	-35.40642331	-0.835867982
Left_Amygdala	0.626415625	0.238302211	1	GMVol	-7.010810811	-15.31298701	73.51009675	103.3230312	1532.681081	1650.919481	-0.457421371	-0.927542936	4.796176952	6.258514266	8.302176202	0.502881958
Right_Caudate	0.21528682	1.553531878	1	GMVol	-0.775675676	-16.21168831	50.19816511	65.1417967	3210.275676	3502.65974	-0.024162276	-0.462839371	1.563671478	1.859780896	15.43601264	0.440694038
Right_Pallidum	0.852294196	0.03483241	1	GMVol	-3.159459459	1.003896104	83.90893364	110.7674965	1751.275676	2008.37013	-0.18040903	0.049985612	4.791303551	5.515292964	-4.163355563	-0.207300213
Right_Hippocampus	0.662692005	0.191312344	1	GMVol	28.69459459	18.42077922	141.7780463	145.1998118	3589.5	4329.949351	0.799403666	0.425427129	3.949799312	3.353383609	10.27381537	0.237273338
Right_Amygdala	0.882841443	0.021819402	1	GMVol	-2.535135135	-4.412987013	74.51951727	73.95359205	1688.683784	1838.811688	-0.150124917	-0.239991242	4.412875755	4.021814333	1.877851878	0.102123121
TotalGrayVol	0.147312371	2.130046516	1	GMVol	-759.8253341	563.8838023	4303.537174	5006.754873	540178.9102	659768.6587	-0.140661792	0.085466897	0.796687374	0.758865218	-1323.709136	-0.200632315
lh_bankssts	0.402013154	0.707761347	1	Cortical_Thickness	-0.006351351	6.41E-05	0.046502817	0.046414379	2.496648649	2.513141026	-0.254395081	0.002550695	1.862609594	1.846867251	-0.006415454	-0.25527632
lh_caudalanteriorcingulate	0.155932223	2.041101174	1	Cortical_Thickness	-0.023918919	-0.002089744	0.094741572	0.060317383	2.363243243	2.396153846	-1.012122598	-0.087212413	4.008964049	2.517258344	-0.021829175	-0.911008922
lh_cuneus	0.884047732	0.021368264	1	Cortical_Thickness	-0.004135135	-0.003871795	0.056839522	0.041082862	2.107243243	1.906051282	-0.196234353	-0.203131726	2.697340325	2.155391209	-2.63E-04	-0.013816011
lh_entorhinal	0.246683295	1.356392292	1	Cortical_Thickness	0.017324324	-0.01325641	0.168390263	0.114732828	3.403486486	3.265448718	0.509016986	-0.405959836	4.94758137	3.513539407	0.030580735	0.9364941
lh_inferiortemporal	0.244514533	1.368988643	1	Cortical_Thickness	-0.002621622	0.005628205	0.042852688	0.033658371	2.747756757	2.78975641	-0.095409523	0.201745396	1.559551722	1.206498568	-0.008249827	-0.295718534
lh_isthmuscingulate	0.583198128	0.302880428	1	Cortical_Thickness	-0.002054054	0.003410256	0.094797136	0.048561231	2.307567568	2.284615385	-0.089013821	0.149270483	4.108097953	2.12557576	-0.00546431	-0.239178573
lh_lingual	0.314617312	1.020500361	1	Cortical_Thickness	-0.009351351	-8.08E-04	0.036614521	0.047473043	2.231783784	2.046153846	-0.419007944	-0.039473684	1.64059444	2.320111123	-0.008543659	-0.417547246
lh_medialorbitofrontal	0.35656884	0.857133454	1	Cortical_Thickness	-0.006810811	0.003833333	0.06684885	0.05809339	2.664	2.375769231	-0.255661066	0.161351249	2.509341223	2.445245502	-0.010644144	-0.44802938
lh_parsopercularis	0.551940662	0.356038582	1	Cortical_Thickness	0.005405405	0.01025641	0.055991795	0.04352591	2.643702703	2.619589744	0.204463437	0.391527348	2.117930836	1.661554446	-0.004851005	-0.185181854
lh_parsorbitalis	0.770814631	0.08528084	1	Cortical_Thickness	1.62E-04	-0.003653846	0.084944921	0.059487165	2.835756757	2.708371795	0.005718479	-0.134909327	2.995493919	2.196417971	0.003816008	0.140896768
lh_parstriangularis	0.185287499	1.776877565	1	Cortical_Thickness	-0.005081081	0.007487179	0.054043387	0.047182911	2.553459459	2.478320513	-0.198988124	0.302106989	2.116477193	1.903826036	-0.012568261	-0.507128134
lh_postcentral	0.922513793	0.009504521	1	Cortical_Thickness	-0.001189189	-0.001282051	0.113860255	0.023631861	2.261297297	2.114320513	-0.052588803	-0.060636563	5.035174061	1.117704774	9.29E-05	0.004392054
lh_posteriorcingulate	0.476359742	0.510677043	1	Cortical_Thickness	-0.003810811	0.001858974	0.057356506	0.037963661	2.304135135	2.36724359	-0.165390074	0.078529069	2.489285677	1.603707437	-0.005669785	-0.239510002
lh_precentral	0.218717458	1.53019557	1	Cortical_Thickness	-0.020675676	-0.001564103	0.120771836	0.039098141	2.356972973	2.602474359	-0.8772131	-0.060100595	5.124022941	1.502344927	-0.019111573	-0.73436163
lh_rostralanteriorcingulate	0.42975054	0.628123233	1	Cortical_Thickness	0.010243243	-0.001935897	0.089718822	0.065575245	2.840594595	2.640025641	0.360602082	-0.073328736	3.158452173	2.48388666	0.012179141	0.461326606
lh_rostralmiddlefrontal	0.15847104	2.016054377	1	Cortical_Thickness	-0.006837838	0.004089744	0.048021704	0.036254578	2.444027027	2.367461538	-0.279777505	0.172748048	1.96485979	1.531369257	-0.010927581	-0.461573768
lh_superiorfrontal	0.106166234	2.65375498	1	Cortical_Thickness	-0.008054054	0.006602564	0.052364612	0.037058515	2.792783784	2.697025641	-0.288388027	0.244809096	1.874996981	1.37405125	-0.014656618	-0.543436367
lh_superiorparietal	0.194454833	1.704266703	1	Cortical_Thickness	-0.004135135	0.002679487	0.035537275	0.026358415	2.269594595	2.224884615	-0.182197082	0.120432636	1.565798352	1.184709324	-0.006814622	-0.306291044
lh_supramarginal	0.242764393	1.379254484	1	Cortical_Thickness	-0.009675676	-7.18E-04	0.047480437	0.035210645	2.597972973	2.534551282	-0.37243173	-0.028326462	1.827595492	1.389225997	-0.008957727	-0.35342457
lh_frontalpole	0.639286828	0.220898218	1	Cortical_Thickness	0.02272973	0.012474359	0.134397968	0.092877202	2.878891892	2.725730769	0.789530506	0.457651912	4.668392322	3.407423913	0.010255371	0.376242983
lh_temporalpole	0.470867452	0.523549344	1	Cortical_Thickness	0.008513514	-0.007666667	0.122230116	0.112670035	3.428324324	3.580641026	0.248328708	-0.214114361	3.565302002	3.146644253	0.01618018	0.451879428
lh_transversetemporal	0.132883914	2.29231563	1	Cortical_Thickness	-0.007378378	0.009782051	0.056250112	0.062250989	2.458351351	2.445474359	-0.300135226	0.400006291	2.28812337	2.545558857	-0.01716043	-0.701721921
lh_insula	0.639952357	0.220020879	1	Cortical_Thickness	0.001648649	0.008435897	0.11867608	0.051992404	2.909108108	2.941051282	0.056671962	0.286832722	4.079466138	1.767816998	-0.006787249	-0.230776282
rh_bankssts	0.791951793	0.069917456	1	Cortical_Thickness	0.001621622	0.003564103	0.048644602	0.04523893	2.639054054	2.579333333	0.061447079	0.138179215	1.843259022	1.753900097	-0.001942481	-0.075309419
rh_caudalanteriorcingulate	0.478039999	0.50678737	1	Cortical_Thickness	0.008648649	1.03E-04	0.072476516	0.057629265	2.230891892	2.347384615	0.387676726	0.004369293	3.248768624	2.455041443	0.008546085	0.364068355
rh_caudalmiddlefrontal	0.816973229	0.053821511	1	Cortical_Thickness	0.007756757	0.006269231	0.053581923	0.032147256	2.50827027	2.496448718	0.309247247	0.251125958	2.136210125	1.287719453	0.001487526	0.059585682
rh_cuneus	0.857618223	0.032338215	1	Cortical_Thickness	0.002783784	-1.54E-04	0.048857579	0.049881177	2.148972973	1.914589744	0.129540195	-0.008035463	2.273531589	2.605319372	0.00293763	0.153433912
rh_entorhinal	0.177144113	1.845010423	1	Cortical_Thickness	-0.026675676	0.003320513	0.155287735	0.07330943	3.514702703	3.346269231	-0.758973886	0.099230295	4.418232453	2.190780991	-0.029996188	-0.896406907
rh_fusiform	0.057522343	3.684159319	1	Cortical_Thickness	-0.007405405	0.005807692	0.053561211	0.029290776	2.793513514	2.755948718	-0.265092879	0.21073296	1.917342105	1.062820062	-0.013213098	-0.479439172
rh_inferiorparietal	0.275720466	1.199969252	1	Cortical_Thickness	-0.003972973	0.003230769	0.038370624	0.033075641	2.521108108	2.487564103	-0.157588362	0.129876823	1.521974568	1.32963973	-0.007203742	-0.289590214
rh_inferiortemporal	0.107766669	2.629364481	1	Cortical_Thickness	-0.001810811	0.010641026	0.042141849	0.040374537	2.796486486	2.757333333	-0.064753069	0.385917274	1.506957004	1.464260284	-0.012451836	-0.451589813
rh_isthmuscingulate	0.894270385	0.017745008	1	Cortical_Thickness	0.010891892	0.010384615	0.062659922	0.049175337	2.246216216	2.321435897	0.484899531	0.447335866	2.789576581	2.118315532	5.07E-04	0.021851842
rh_lateraloccipital	0.54773712	0.363632317	1	Cortical_Thickness	-0.003162162	2.69E-04	0.025642319	0.034624019	2.379594595	2.241115385	-0.132886592	0.012013249	1.077591921	1.544945835	-0.003431393	-0.153110944
rh_lingual	0.545197719	0.368272901	1	Cortical_Thickness	-0.01	-0.004961538	0.044182701	0.050014139	2.284945946	2.060910256	-0.437647114	-0.240745003	1.933643182	2.426798484	-0.005038462	-0.244477484
rh_medialorbitofrontal	0.275512571	1.201014522	1	Cortical_Thickness	-0.008621622	0.002705128	0.061659617	0.050535601	2.585972973	2.37	-0.333399526	0.114140431	2.384387539	2.132303847	-0.01132675	-0.477921934
rh_parahippocampal	0.631921217	0.230751334	1	Cortical_Thickness	-1.89E-04	0.003435897	0.059078497	0.033126123	3.020189189	2.665179487	-0.00626415	0.12891805	1.95611907	1.242922763	-0.003625087	-0.136016604
rh_paracentral	0.968555386	0.001561042	1	Cortical_Thickness	0.002648649	0.002576923	0.076579376	0.045812866	2.395162162	2.449884615	0.11058327	0.105185488	3.197252265	1.870000963	7.17E-05	0.002927712
rh_parsopercularis	0.107013807	2.640787515	1	Cortical_Thickness	-0.009540541	0.005012821	0.047581856	0.041860775	2.633216216	2.546064103	-0.362315122	0.196885087	1.806986295	1.644136739	-0.014553361	-0.571602303
rh_parstriangularis	0.738565845	0.11195552	1	Cortical_Thickness	0.003405405	0.006179487	0.060363004	0.04606087	2.567216216	2.380192308	0.132649731	0.259621341	2.351301894	1.9351743	-0.002774082	-0.11654864
rh_pericalcarine	0.887877494	0.019970676	1	Cortical_Thickness	-0.012	-0.011051282	0.053842363	0.071523477	1.825378378	1.663051282	-0.657397948	-0.664518417	2.949654885	4.300737898	-9.49E-04	-0.057046825
rh_postcentral	0.085382624	3.013329311	1	Cortical_Thickness	-0.007810811	0.005820513	0.059707546	0.024951248	2.253918919	2.114602564	-0.346543558	0.275253275	2.64905472	1.179949758	-0.013631324	-0.644628161
rh_posteriorcingulate	0.622645673	0.2435388	1	Cortical_Thickness	-0.002702703	0.001512821	0.065550178	0.038366904	2.327189189	2.388602564	-0.116135925	0.063334961	2.816710314	1.606248962	-0.004215523	-0.176484915
rh_precentral	0.994358687	5.02E-05	1	Cortical_Thickness	-0.001702703	-0.00174359	0.125031744	0.029671989	2.272243243	2.54825641	-0.074934878	-0.068422853	5.502568622	1.164403569	4.09E-05	0.00160451
rh_precuneus	0.873099115	0.025630712	1	Cortical_Thickness	0.004027027	0.002307692	0.036065131	0.029598749	2.475810811	2.417717949	0.162654877	0.095449195	1.456699806	1.224243239	0.001719335	0.071113949
rh_rostralanteriorcingulate	0.15009166	2.100544594	1	Cortical_Thickness	-0.017162162	0.010487179	0.123973903	0.064426893	2.656243243	2.677358974	-0.646106572	0.39169867	4.667264676	2.4063599	-0.027649342	-1.032709544
rh_rostralmiddlefrontal	0.06226326	3.547855767	1	Cortical_Thickness	-0.008351351	0.008051282	0.049004657	0.038014658	2.399162162	2.292	-0.348094492	0.351277576	2.04257379	1.65858019	-0.016402633	-0.715647182
rh_superiorparietal	0.196576686	1.688035626	1	Cortical_Thickness	-0.003081081	0.004230769	0.030082644	0.028360812	2.275216216	2.237051282	-0.135419265	0.189122586	1.322188358	1.267776575	-0.00731185	-0.326852154
rh_frontalpole	0.074154297	3.250163983	1	Cortical_Thickness	-0.021432432	0.012294872	0.131325833	0.070833279	2.868864865	2.726205128	-0.747070128	0.450988507	4.577623535	2.598237335	-0.033727304	-1.237152109
rh_temporalpole	0.188564879	1.750441834	1	Cortical_Thickness	-0.028324324	0.008410256	0.179765751	0.112880173	3.410675676	3.619987179	-0.830460795	0.232328348	5.270678542	3.11824786	-0.036734581	-1.014771017
rh_transversetemporal	0.973845143	0.001079832	1	Cortical_Thickness	-0.010216216	-0.010692308	0.061151513	0.061943902	2.524918919	2.494128205	-0.404615615	-0.428699201	2.421919859	2.483589317	4.76E-04	0.019088493
rh_insula	0.995373356	3.38E-05	1	Cortical_Thickness	-0.006486486	-0.006435897	0.070512655	0.065913479	3.041972973	2.922538462	-0.213232877	-0.220216005	2.317990849	2.255350276	-5.06E-05	-0.001730997
TIV	0.465825886	0.535581756	1	TIV	32215.42201	9446.663752	228075.8649	87888.87978	1301430.7	1542582.812	2.475385129	0.61239265	17.52501035	5.697514527	22768.75826	1.476015296
TTV	0.149078352	2.111127419	1	TIV	-995.1891892	1221.679487	6858.002345	7703.656473	931549.0541	1174545.718	-0.106831646	0.104012936	0.736193367	0.655883918	-2216.868676	-0.188742647
