# Supplementary material for: Facial feature removal in magnetic resonance imaging scans of adults with Down syndrome: A de‐facing methodological study
Source: Alzheimers Dement. 2026 Jun 26;22(7):e71614. doi: 10.1002/alz.71614 (PMC13307342; doi:10.1002/alz.71614)
Supplement: Supplementary file 4 — Supporting Information [file ALZ-22-e71614-s002.csv]

Supplementary Table 3. Effects of de-facing on biomarker performance, all regions assessed
Analysis	Region	AUC_Unmodified	AUC_mri_reface	diff	p.value	p.value.adj
Cortical Thickness	lh_inferiorparietal	0.586451836	0.643797644	0.057345807	0.00223691	0.0763
Cortical Thickness	lh_fusiform	0.561503812	0.511088011	-0.0504158	0.002665938	0.0973
Cortical Thickness	rh_parsorbitalis	0.722279972	0.782224532	0.05994456	0.012149032	0.5143
Cortical Thickness	lh_middletemporal	0.52009702	0.563582814	0.043485793	0.026478967	0.8605
Cortical Thickness	lh_superiortemporal	0.657137907	0.622487872	-0.034650035	0.028846509	0.8892
Cortical Thickness	lh_MeanThickness	0.647262647	0.681912682	0.034650035	0.061463752	0.9974
GMVol	Right_Putamen	0.842049842	0.806598807	-0.035451035	0.063043489	0.9978
GMVol	rh_frontalpole	0.773253773	0.83994384	0.066690067	0.064813302	0.9983
Cortical Thickness	lh_inferiortemporal	0.44040194	0.467775468	0.027373527	0.07041862	0.9993
Cortical Thickness	lh_parahippocampal	0.756237006	0.775121275	0.018884269	0.070633731	0.9993
Cortical Thickness	rh_superiorfrontal	0.571379071	0.614171864	0.042792793	0.070973586	0.9993
Cortical Thickness	rh_inferiortemporal	0.586625087	0.617983368	0.031358281	0.076955036	0.9997
Cortical Thickness	rh_middletemporal	0.623180873	0.653153153	0.02997228	0.083893905	0.9999
Cortical Thickness	lh_caudalmiddlefrontal	0.530838531	0.586105336	0.055266805	0.084882731	0.9999
Cortical Thickness	lh_precuneus	0.636867637	0.659043659	0.022176022	0.085185961	0.9999
Cortical Thickness	rh_lateralorbitofrontal	0.773215523	0.816181566	0.042966043	0.088011743	0.9999
Cortical Thickness	rh_postcentral	0.66042966	0.690575191	0.03014553	0.096135567	0.9999
GMVol	rh_parahippocampal	0.883467883	0.931905932	0.048438048	0.099947393	1
Cortical Thickness	rh_frontalpole	0.665453915	0.706514207	0.041060291	0.104149461	1
GMVol	lh_bankssts	0.689364689	0.721305721	0.031941032	0.109943763	1
Cortical Thickness	lh_supramarginal	0.625259875	0.663201663	0.037941788	0.114206256	1
GMVol	Left_Amygdala	0.757107757	0.71955072	-0.037557038	0.11605148	1
GMVol	rh_parstriangularis	0.704457704	0.758511759	0.054054054	0.12101057	1
Cortical Thickness	lh_rostralmiddlefrontal	0.677408177	0.710672211	0.033264033	0.12485223	1
GMVol	lh_paracentral	0.57037557	0.4998245	-0.070551071	0.132255343	1
Cortical Thickness	lh_lateraloccipital	0.744802495	0.768364518	0.023562024	0.13724634	1
Cortical Thickness	rh_entorhinal	0.674636175	0.71032571	0.035689536	0.137815842	1
Cortical Thickness	lh_superiorparietal	0.588357588	0.609147609	0.020790021	0.138434932	1
Cortical Thickness	lh_lateralorbitofrontal	0.897609148	0.928620929	0.031011781	0.144459017	1
Cortical Thickness	lh_lingual	0.836971587	0.858454608	0.021483021	0.148469526	1
GMVol	rh_pericalcarine	0.594243594	0.631098631	0.036855037	0.158487485	1
Cortical Thickness	rh_superiortemporal	0.621275121	0.598232848	-0.023042273	0.163747329	1
Cortical Thickness	rh_superiorparietal	0.588530839	0.611919612	0.023388773	0.168684758	1
Cortical Thickness	lh_caudalanteriorcingulate	0.560810811	0.52962578	-0.031185031	0.190083799	1
Cortical Thickness	rh_supramarginal	0.591302841	0.618849619	0.027546778	0.195737956	1
Cortical Thickness	lh_insula	0.476957727	0.527893278	0.050935551	0.210319871	1
GMVol	rh_inferiortemporal	0.690768691	0.727272727	0.036504037	0.21139153	1
Cortical Thickness	rh_temporalpole	0.645703396	0.612785863	-0.032917533	0.214526313	1
GMVol	rh_temporalpole	0.657072657	0.6995437	0.042471042	0.221030611	1
GMVol	rh_parsopercularis	0.673569674	0.72025272	0.046683047	0.226673992	1
Cortical Thickness	rh_MeanThickness	0.708246708	0.732155232	0.023908524	0.229640507	1
GMVol	rh_cuneus	0.669357669	0.704457704	0.035100035	0.23198378	1
GMVol	lh_postcentral	0.587925588	0.644787645	0.056862057	0.245431179	1
Cortical Thickness	rh_lingual	0.843208593	0.856722107	0.013513514	0.25620975	1
GMVol	lh_lateralorbitofrontal	0.597402597	0.630747631	0.033345033	0.258830329	1
GMVol	lh_precentral	0.691821692	0.65005265	-0.041769042	0.260869267	1
Cortical Thickness	lh_rostralanteriorcingulate	0.786555787	0.761088011	-0.025467775	0.265379898	1
GMVol	lh_medialorbitofrontal	0.656370656	0.705159705	0.048789049	0.266457154	1
GMVol	rh_transversetemporal	0.868023868	0.889434889	0.021411021	0.28418078	1
GMVol	rh_medialorbitofrontal	0.5001755	0.539136539	0.038961039	0.304796002	1
GMVol	rh_fusiform	0.603369603	0.625482625	0.022113022	0.307236397	1
Cortical Thickness	lh_cuneus	0.852737353	0.866077616	0.013340263	0.311517616	1
GMVol	lh_superiorparietal	0.552825553	0.608985609	0.056160056	0.320959686	1
GMVol	lh_inferiorparietal	0.539136539	0.574938575	0.035802036	0.321381594	1
GMVol	Right_Hippocampus	0.487188487	0.513513514	0.026325026	0.32228726	1
GMVol	lh_middletemporal	0.682695683	0.703755704	0.021060021	0.337379309	1
GMVol	Left_Pallidum	0.711126711	0.680589681	-0.030537031	0.341159534	1
GMVol	lh_pericalcarine	0.622674623	0.595296595	-0.027378027	0.343136441	1
GMVol	rh_superiorfrontal	0.528255528	0.572481572	0.044226044	0.34346723	1
Cortical Thickness	rh_inferiorparietal	0.605509356	0.623873874	0.018364518	0.345708124	1
GMVol	lh_temporalpole	0.591786592	0.56019656	-0.031590032	0.348603405	1
GMVol	Right_Pallidum	0.616356616	0.594945595	-0.021411021	0.363708854	1
GMVol	lh_caudalmiddlefrontal	0.620919621	0.595647596	-0.025272025	0.364717025	1
Cortical Thickness	rh_transversetemporal	0.543312543	0.528413028	-0.014899515	0.371709504	1
GMVol	rh_parsorbitalis	0.732186732	0.75991576	0.027729028	0.380409403	1
GMVol	rh_superiortemporal	0.768339768	0.785187785	0.016848017	0.387149127	1
GMVol	rh_lingual	0.676026676	0.7002457	0.024219024	0.390549284	1
Cortical Thickness	rh_precuneus	0.635654886	0.646223146	0.010568261	0.398906398	1
GMVol	lh_rostralmiddlefrontal	0.526149526	0.492102492	-0.034047034	0.413154885	1
GMVol	lh_parsopercularis	0.676377676	0.640575641	-0.035802036	0.41336412	1
GMVol	rh_lateraloccipital	0.689013689	0.712179712	0.023166023	0.434977742	1
GMVol	lh_inferiortemporal	0.634257634	0.624780625	-0.009477009	0.444425051	1
GMVol	TotalGrayVol	0.472095472	0.494559495	0.022464022	0.461550533	1
Cortical Thickness	lh_superiorfrontal	0.707726958	0.71968122	0.011954262	0.466387811	1
Cortical Thickness	rh_rostralmiddlefrontal	0.763513514	0.779106029	0.015592516	0.469535599	1
Cortical Thickness	lh_parstriangularis	0.61954262	0.635828136	0.016285516	0.4710342	1
GMVol	lh_transversetemporal	0.82028782	0.840645841	0.02035802	0.472687982	1
GMVol	rh_supramarginal	0.686907687	0.704457704	0.017550018	0.495801704	1
GMVol	lh_isthmuscingulate	0.538083538	0.564759565	0.026676027	0.502170088	1
Cortical Thickness	rh_fusiform	0.621275121	0.636174636	0.014899515	0.502718286	1
GMVol	rh_middletemporal	0.65988066	0.67988768	0.02000702	0.503741256	1
GMVol	rh_paracentral	0.593541594	0.57002457	-0.023517024	0.507665197	1
GMVol	rh_entorhinal	0.736398736	0.757458757	0.021060021	0.511113032	1
GMVol	rh_rostralmiddlefrontal	0.63004563	0.656370656	0.026325026	0.516421024	1
GMVol	rh_rostralanteriorcingulate	0.951561952	0.946647947	-0.004914005	0.541326886	1
Cortical Thickness	rh_precentral	0.854643105	0.83957034	-0.015072765	0.545259106	1
GMVol	lh_frontalpole	0.775710776	0.795717796	0.02000702	0.554271552	1
Cortical Thickness	lh_medialorbitofrontal	0.900727651	0.90956341	0.008835759	0.558930186	1
GMVol	lh_precuneus	0.535977536	0.563004563	0.027027027	0.560132529	1
Cortical Thickness	lh_transversetemporal	0.484407484	0.547124047	0.062716563	0.575219835	1
GMVol	rh_superiorparietal	0.548262548	0.476307476	-0.071955072	0.575339772	1
GMVol	rh_caudalmiddlefrontal	0.61003861	0.59038259	-0.01965602	0.589099357	1
GMVol	Left_Caudate	0.724464724	0.73990874	0.015444015	0.598276163	1
GMVol	lh_lateraloccipital	0.793260793	0.780624781	-0.012636013	0.602591048	1
Cortical Thickness	rh_caudalmiddlefrontal	0.552841303	0.541580042	-0.011261261	0.614789845	1
Cortical Thickness	lh_frontalpole	0.678447678	0.667186417	-0.011261261	0.627854827	1
Cortical Thickness	rh_parahippocampal	0.876472626	0.87023562	-0.006237006	0.62897435	1
GMVol	Right_Caudate	0.742716743	0.756054756	0.013338013	0.638370718	1
GMVol	lh_parstriangularis	0.683748684	0.665145665	-0.018603019	0.639823808	1
Cortical Thickness	lh_pericalcarine	0.76022176	0.753811504	-0.006410256	0.653600638	1
GMVol	rh_precentral	0.778167778	0.786240786	0.008073008	0.655618214	1
Cortical Thickness	lh_entorhinal	0.634788635	0.61971587	-0.015072765	0.667102971	1
GMVol	lh_parahippocampal	0.896103896	0.888732889	-0.007371007	0.670325738	1
Cortical Thickness	lh_posteriorcingulate	0.637214137	0.626299376	-0.010914761	0.677654769	1
GMVol	lh_parsorbitalis	0.695331695	0.709371709	0.014040014	0.688139217	1
Cortical Thickness	lh_temporalpole	0.613998614	0.622834373	0.008835759	0.690677908	1
GMVol	lh_rostralanteriorcingulate	0.925587926	0.931203931	0.005616006	0.700762749	1
Cortical Thickness	lh_bankssts	0.527720028	0.521656272	-0.006063756	0.724753676	1
GMVol	rh_lateralorbitofrontal	0.534222534	0.492102492	-0.042120042	0.726679326	1
GMVol	lh_lingual	0.691470691	0.681291681	-0.01017901	0.730567802	1
Cortical Thickness	rh_pericalcarine	0.73995149	0.746881497	0.006930007	0.732950385	1
Cortical Thickness	rh_paracentral	0.598752599	0.590609841	-0.008142758	0.74691962	1
GMVol	rh_posteriorcingulate	0.81958582	0.81045981	-0.009126009	0.752685848	1
Cortical Thickness	rh_insula	0.732674983	0.723839224	-0.008835759	0.753941883	1
Cortical Thickness	rh_parsopercularis	0.693347193	0.70045045	0.007103257	0.754275499	1
GMVol	Left_Hippocampus	0.55036855	0.545454545	-0.004914005	0.768040908	1
GMVol	rh_inferiorparietal	0.537381537	0.542646543	0.005265005	0.772090807	1
GMVol	Right_Amygdala	0.751140751	0.75991576	0.008775009	0.77294085	1
Cortical Thickness	lh_parsorbitalis	0.654365904	0.661815662	0.007449757	0.777478775	1
Cortical Thickness	rh_posteriorcingulate	0.635308385	0.626472626	-0.008835759	0.778419989	1
Cortical Thickness	lh_precentral	0.848406098	0.842342342	-0.006063756	0.778542452	1
GMVol	lh_superiorfrontal	0.534573535	0.548964549	0.014391014	0.790501497	1
GMVol	lh_posteriorcingulate	0.685152685	0.675324675	-0.00982801	0.791233037	1
Cortical Thickness	rh_rostralanteriorcingulate	0.505890506	0.532744283	0.026853777	0.815261694	1
GMVol	rh_insula	0.6002106	0.591084591	-0.009126009	0.818327717	1
GMVol	rh_postcentral	0.534924535	0.528606529	-0.006318006	0.831204983	1
Cortical Thickness	rh_bankssts	0.611573112	0.615384615	0.003811504	0.831924814	1
Cortical Thickness	rh_parstriangularis	0.861053361	0.864345114	0.003291753	0.832322359	1
Cortical Thickness	rh_caudalanteriorcingulate	0.671171171	0.666839917	-0.004331254	0.834971412	1
GMVol	rh_isthmuscingulate	0.597753598	0.605124605	0.007371007	0.835587533	1
Cortical Thickness	rh_lateraloccipital	0.77979903	0.777720028	-0.002079002	0.836165767	1
GMVol	lh_superiortemporal	0.85995086	0.862407862	0.002457002	0.841421745	1
Cortical Thickness	lh_parsopercularis	0.544871795	0.55024255	0.005370755	0.84867121	1
GMVol	lh_supramarginal	0.71990172	0.711828712	-0.008073008	0.851568443	1
GMVol	lh_fusiform	0.537030537	0.542646543	0.005616006	0.85739134	1
TIV	TTV	0.731462231	0.737006237	0.005544006	0.860497701	1
Cortical Thickness	rh_cuneus	0.865038115	0.867463617	0.002425502	0.862752431	1
Cortical Thickness	lh_paracentral	0.543832294	0.525121275	-0.018711019	0.872594522	1
GMVol	lh_entorhinal	0.689364689	0.682695683	-0.006669007	0.882094961	1
GMVol	rh_caudalanteriorcingulate	0.829413829	0.832923833	0.003510004	0.884473523	1
GMVol	lh_cuneus	0.675324675	0.672516673	-0.002808003	0.894905772	1
Cortical Thickness	lh_isthmuscingulate	0.554747055	0.558905059	0.004158004	0.896667236	1
GMVol	lh_caudalanteriorcingulate	0.703404703	0.705861706	0.002457002	0.906472507	1
GMVol	rh_bankssts	0.724815725	0.722007722	-0.002808003	0.923722405	1
GMVol	Left_Putamen	0.737100737	0.73990874	0.002808003	0.942646272	1
Cortical Thickness	rh_medialorbitofrontal	0.842169092	0.840956341	-0.001212751	0.955429343	1
Cortical Thickness	rh_isthmuscingulate	0.640505891	0.641545392	0.001039501	0.963723862	1
GMVol	lh_insula	0.538434538	0.53983854	0.001404001	0.973050456	1
GMVol	rh_precuneus	0.526500527	0.525447525	-0.001053001	0.977772105	1
Cortical Thickness	lh_postcentral	0.635135135	0.635308385	1.73E-04	0.992901309	1
